# Supplementary material for: Three Logistic Predictive Models for the Prediction of Mortality and Major Pulmonary Complications after Cardiac Surgery
Source: Medicina (Kaunas). 2023 Jul 26;59(8):1368. doi: 10.3390/medicina59081368 (PMC10456464; doi:10.3390/medicina59081368)
Supplement: Supplementary file 1 [file medicina-59-01368-s001.zip]

Archive with 1 entries (1 files):
- medicina-2411271-supplementary.pdf
